# Supplementary material for: Pan-Genome Reverse Vaccinology Approach for the Design of Multi-Epitope Vaccine Construct against Escherichia albertii
Source: Int J Mol Sci. 2021 Nov 26;22(23):12814. doi: 10.3390/ijms222312814 (PMC8657462; doi:10.3390/ijms222312814)
Supplement: Supplementary file 1 [file ijms-22-12814-s001.zip]

Archive with 1 entries (1 files):
- ijms-1431045-supplementary.pdf
